# Supplementary material for: Carbon Accounting in the Digital Industry: The Need to Move towards Decision Making in Uncertainty
Source: Sustainability. Author manuscript; Available in PMC 2024 Sep 16. (PMC7616451; doi:10.3390/su16052017)
Supplement: Supplementary Materials [file EMS198382-supplement-Supplementary_Materials.zip]

Archive with 1 entries (1 files):
- sustainability-2873594-supplementary.pdf
